# Supplementary material for: Coffee consumption and cancer risk: a Mendelian randomisation study
Source: Clin Nutr. Author manuscript; Available in PMC 2022 Oct 7. (PMC7613623; doi:10.1016/j.clnu.2022.08.019)
Supplement: Supplementary tables [file EMS153931-supplement-Supplementary_tables.xlsx]

## Sheet: Table S1
	Table S1. Sources and definition of cancers
	Cancer site/cancer	ICD-9 codes	ICD-10 codes	Self reported cancers to nurses
	Any cancer
	Digestive System Cancer	150, V10.03, 151, V10.04, 157, 155, 156, 153, 154.0, 154.1, V10.05, V10.06	C15, Z85.01, C16, Z85.028, C25, Z85.07, C22.0, C22.1, C23.X, C24.X, C18, C19, C20, Z85.038, Z85.048	1017, 1018, 1034, 1024, 1025, 1020, 1022, 1023
	Non-digestive System cancer
	Digestive System Cancer
	Esophagus	150.X, V10.03	C15.X, Z85.01	1017
	Esophagus (FinnGen)	150	C15	-
	Stomach	151.X, V10.04	C16.X, Z85.028	1018
	Pancreas	157.X	C25.X, Z85.07	1034
	Liver	155	C22.0	1024
	Biliary tract	155.1, 156.0	C22.1, C23.X, C24.X	1025
	Colorectum	153.X, 154.0, 154.1, V10.05, V10.06	C18.X, C19.X, C20.X, Z85.038, Z85.048	1020, 1022, 1023
	Sex‐specific
	Breast	174.X, 175.X, V10.3	C50.X, Z85.3	1002
	Uterus	179.X, 182.X, V10.42,	C54.X, C55.X, Z85.42	1040
	Cervix	180.X, V10.41	C53.X, Z85.41	1041
	Ovary	183.0, 183.2, 183.8, 183.9, V10.43	C56.X, C57.0, C57.4, Z85.43	1039
	Ovary (FinnGen)	183	C56	-
	Prostate	185.X, V10.46	C61.X, Z85.46	1044
	Testis	186.X, V10.47	C62.X, Z85.47	1045
	Urinary tract
	Bladder	188.X, 189.1, 189.2, V10.51, V10.53	C67.X, C65.X, C66.X, Z85.51, Z85.54, Z85.53	1035
	Kidney	189.0, V10.52	C64.X, Z85.528	1034
	Blood/bone marrow/lymph
	Leukemia	204.X, 205.X, 206.X, 207.X, 208.X, V10.6	C91.X, C92.X, C93.X, C94.0, C94.2, C94.3, C94.4, C94.8, C95, Z85.6	1048, 1055, 1056, 1074
	Non‐Hodgkin lymphoma	200.X, 202.0, 202.1, 202.2, 202.7, V10.71	C82.X, C83.X, C84.X, C85.X, C86.X, C88.0, C88.4, Z85.72	1053
	Multiple myeloma	203.0, 203.1	C90.0, C90.1	1050
	Multiple myeloma (FinnGen)	203	C90	-
	Other
	Brain	191.X, 192.0, 192.1, 192.2, 192.3, V10.85	C70.X, C71.X, C72.0, C72.3, Z85.841	1031, 1032, 1033
	Head and neck	140.X, 141.X, 142.X, 143.X, 144.X, 145.X, 146.X, 147.X, 148.X, 149.X, 160.X, 161.X, V10.01, V10.02, V10.21, V10.22,	C00.X, C01.X, C02.X, C03.X, C04.X, C05.X, C06.X, C07.X, C08.X, C09.X, C10.X, C11.X, C12.X, C13.X, C14.X, C30.X, C31.X, C32.X, Z85.21, Z85.22, Z85.81	1006, 1007, 1009, 1004, 1010, 1011, 1012, 1077, 1078, 1079, 1005, 1015, 1016
	Lung	162.X, V10.1	C33.X, C34.X, C39.9, Z85.1	1001, 1027, 1028, 1080
	Melanoma	203.0, 203.1	C90.0, C90.1	1050
	Thyroid	193.X, V10.87	C73.X. Z85.850	1065

## Sheet: Table S2
	Table S2. Association between genetically predicted coffee consumption and cancer in the primary inverse-variance weighted analysis and in sensitivity analyses using other MR methods
				IVW, univariable			IVW, adjusted for BMI			IVW, adjusted for Smoking			MR-Egger causal estimate			MR-Egger intercept			Weighted Median
	Cancer site	Cases	Controls	OR (95% CI)	p value		OR (95% CI)	p value		OR (95% CI)	p value		OR (95% CI)	p value		Intercept	p value		OR (95% CI)	p value
	Any cancer	59647	307914	1.05 (0.98, 1.14)	0.183		1.06 (0.97, 1.16)	0.193		1.06 (0.98, 1.14)	0.143		1.12 (0.97, 1.30)	0.118		-0.0044382	0.307		1.01 (0.91, 1.12)	0.859
	Digestive System Cancer	11061	307914	1.28 (1.09, 1.51)	0.003		1.23 (1.02, 1.49)	0.031		1.27 (1.08, 1.50)	0.004		1.14 (0.83, 1.57)	0.404		0.0077757	0.404		1.25 (1.02, 1.53)	0.03
	Non-digestive System Cancer	48586	307914	1.01 (0.93, 1.10)	0.82		1.03 (0.93, 1.13)	0.569		1.02 (0.94, 1.11)	0.675		1.12 (0.96, 1.32)	0.154		-0.0072204	0.126		0.97 (0.87, 1.09)	0.596
	Digestive System Cancer
	Esophagus	1228	366333	2.79 (1.73, 4.50)	2.48573e-05		3.22 (1.84, 5.63)	4.05e-05		2.77 (1.71, 4.48)	3.27e-05		3.15 (1.25, 7.91)	0.015		-0.0081437	0.766		3.03 (1.63, 5.62)	0.000469468
	Esophagus (FinnGen)	232	174006	2.01 (0.57, 7.05)	0.278		0.97 (0.19, 4.98)	0.969		1.71 (0.42, 6.98)	0.458		0.55 (0.04, 7.99)	0.667		0.071	0.292		1.62 (0.38, 6.90)	0.515
	Stomach	994	366567	1.16 (0.69, 1.98)	0.573		1.17 (0.63, 2.18)	0.619		1.18 (0.69, 2.01)	0.542		1.69 (0.61, 4.70)	0.316		-0.0252145	0.406		1.18 (0.62, 2.26)	0.615
	Pancreas	1747	365814	1.40 (0.94, 2.10)	0.097		1.29 (0.81, 2.06)	0.291		1.37 (0.92, 2.05)	0.126		1.31 (0.60, 2.84)	0.495		0.0047596	0.835		1.45 (0.89, 2.37)	0.14
	Liver	463	367098	1.55 (0.71, 3.37)	0.27		1.63 (0.64, 4.11)	0.304		1.50 (0.69, 3.29)	0.308		1.34 (0.29, 6.20)	0.705		0.0096369	0.831		1.70 (0.64, 4.51)	0.29
	Biliary tract	604	366957	1.28 (0.64, 2.57)	0.478		1.23 (0.53, 2.87)	0.631		1.28 (0.62, 2.66)	0.504		0.46 (0.12, 1.72)	0.249		0.0694153	0.074		1.07 (0.46, 2.51)	0.874
	Colorectum	6995	360566	1.16 (0.94, 1.44)	0.175		1.07 (0.83, 1.36)	0.605		1.16 (0.92, 1.46)	0.204		0.91 (0.61, 1.36)	0.655		0.0164267	0.168		1.06 (0.82, 1.36)	0.661
	Sex‐specific
	Breast	15695	183130	1.05 (0.90, 1.23)	0.558		1.10 (0.91, 1.32)	0.319		1.06 (0.91, 1.24)	0.448		1.32 (1.01, 1.73)	0.045		-0.0156599	0.052		1.09 (0.92, 1.30)	0.303
	Uterus	2281	196544	1.17 (0.83, 1.67)	0.369		1.03 (0.68, 1.56)	0.886		1.17 (0.82, 1.66)	0.398		0.99 (0.50, 1.96)	0.988		0.0113029	0.574		1.10 (0.72, 1.68)	0.669
	Cervix	1973	196852	1.19 (0.81, 1.73)	0.376		1.16 (0.75, 1.81)	0.508		1.18 (0.81, 1.73)	0.384		1.06 (0.51, 2.19)	0.881		0.0077968	0.718		1.06 (0.65, 1.72)	0.808
	Ovary	1839	196986	0.63 (0.43, 0.93)	0.02		0.59 (0.38, 0.94)	0.026		0.62 (0.42, 0.92)	0.017		0.71 (0.33, 1.50)	0.367		-0.0078651	0.725		0.60 (0.37, 0.96)	0.035
	Ovary (FinnGen)	719	99321	1.28 (0.57, 2.87)	0.543		0.97 (0.38, 2.46)	0.943		1.20 (0.53, 2.68)	0.662		0.79 (0.16, 3.87)	0.776		0.027	0.498		1.18 (0.54, 2.56)	0.676
	Prostate	10506	158230	0.85 (0.72, 1.01)	0.07		0.89 (0.73, 1.09)	0.264		0.87 (0.73, 1.03)	0.11		0.96 (0.69, 1.33)	0.788		-0.0076606	0.433		0.95 (0.77, 1.19)	0.677
	Testis	747	167989	0.89 (0.43, 1.81)	0.74		0.95 (0.40, 2.27)	0.911		0.90 (0.42, 1.89)	0.772		1.57 (0.39, 6.23)	0.525		-0.0386219	0.345		1.19 (0.55, 2.61)	0.659
	Urinary tract
	Bladder	3326	364235	1.05 (0.78, 1.40)	0.766		1.13 (0.81, 1.59)	0.474		1.08 (0.81, 1.45)	0.605		1.05 (0.60, 1.85)	0.86		-0.0004134	0.98		1.05 (0.70, 1.59)	0.804
	Kidney	1741	365820	1.01 (0.68, 1.51)	0.95		0.95 (0.59, 1.52)	0.833		1.03 (0.69, 1.55)	0.878		1.00 (0.46, 2.17)	0.998		0.0008146	0.972		0.87 (0.53, 1.44)	0.599
	Blood/bone marrow/lymph
	Leukemia	1825	365736	0.70 (0.47, 1.03)	0.069		0.74 (0.47, 1.17)	0.194		0.71 (0.48, 1.05)	0.088		0.61 (0.29, 1.31)	0.208		0.0083174	0.711		0.67 (0.40, 1.13)	0.13
	Non‐Hodgkin lymphoma	2878	364683	1.23 (0.90, 1.68)	0.193		1.21 (0.84, 1.74)	0.311		1.22 (0.89, 1.67)	0.221		1.14 (0.62, 2.08)	0.673		0.0052923	0.767		1.18 (0.80, 1.74)	0.396
	Multiple myeloma	930	366631	2.25 (1.30, 3.89)	0.004		2.61 (1.37, 4.96)	0.003		2.25 (1.29, 3.90)	0.004		1.97 (0.68, 5.67)	0.209		0.008966	0.775		2.01 (1.02, 3.96)	0.044
	Multiple myeloma (FinnGen)	598	180756	0.85 (0.43, 1.67)	0.633		0.81 (0.29, 2.25)	0.683		0.81 (0.34, 1.97)	0.649		0.79 (0.15, 4.26)	0.793		0.004	0.93		0.74 (0.29, 1.89)	0.523
	Other
	Brain	1057	366504	0.85 (0.46, 1.57)	0.603		0.92 (0.44, 1.94)	0.824		0.87 (0.46, 1.64)	0.664		0.89 (0.26, 3.08)	0.854		-0.0031389	0.932		0.91 (0.48, 1.71)	0.768
	Head and neck	1983	365578	0.85 (0.58, 1.23)	0.387		0.91 (0.58, 1.41)	0.663		0.82 (0.56, 1.20)	0.313		0.89 (0.43, 1.84)	0.75		-0.0032021	0.882		0.96 (0.59, 1.54)	0.854
	Lung	4231	363330	0.99 (0.76, 1.28)	0.927		0.93 (0.69, 1.26)	0.656		0.96 (0.74, 1.25)	0.781		1.00 (0.61, 1.65)	0.994		-0.0009543	0.949		0.96 (0.69, 1.33)	0.793
	Melanoma	5691	361870	0.96 (0.75, 1.23)	0.754		1.07 (0.81, 1.41)	0.637		0.99 (0.79, 1.24)	0.908		1.28 (0.80, 2.03)	0.304		-0.0192814	0.161		0.89 (0.63, 1.25)	0.507
	Thyroid	384	367177	1.41 (0.60, 3.32)	0.427		1.33 (0.49, 3.60)	0.581		1.40 (0.59, 3.30)	0.445		0.73 (0.14, 3.79)	0.708		0.0448722	0.358		1.35 (0.47, 3.88)	0.58

## Sheet: Table S3
	Table S3. Stratified analyses of association between genetically predicted coffee consumption and oesophageal cancer stratified by coffee
	consumption and preference of coffee type and beverage temperature
			IVW, random			MR-Egger causal estimate			MR-Egger intercept			Weighted Median
	Coffees per day		OR (95% CI)	p value		OR (95% CI)	p value		Intercept	p value		OR (95% CI)	p value
	0		4.23 (1.21-14.9)	0.024		2.79 (0.25-31.3)	0.404		0.0231219	0.693		4.96 (1.07-23.0)	0.041
	1-3		4.24 (1.9-9.45)	<0.001		5.17 (1.03-25.6)	0.046		-0.0110526	0.779		4.64 (1.59-13.5)	0.005
	4+		1.61 (0.48-5.34)	0.44		2.54 (0.23-28.1)	0.447		-0.0256918	0.662		2.38 (0.56-10.2)	0.241
	Caffeine Preference
	Caffeinated Drinks		4.75 (2.28-9.86)	<0.001		7.26 (1.78-29.6)	0.006		-0.023767	0.488		5.48 (2.14-14.1)	<0.001
	De-caffeinated Drinks		1.01 (0.22-4.6)	0.989		0.92 (0.05-17.4)	0.956		0.0051507	0.943		0.90 (0.12-6.84)	0.922
	Non-coffee drinkers		4.23 (1.2-14.9)	0.024		2.80 (0.25-31.3)	0.404		0.0230599	0.694		4.93 (1.06-22.3)	0.042
	Temperature Preference
	Warm		2.74 (1.34-5.60)	0.006		3.46 (0.88-13.6)	0.077		-0.013	0.699		2.54 (1.04-6.19)	0.04
	Hot		5.45 (1.37-21.7)	0.016		14.9 (1.04-214.8)	0.047		-0.056	0.388		7.81 (1.38-44.3)	0.02
	Very Hot		4.09 (0.68-24.7)	0.125		1.34 (0.04- 46.1)	0.869		0.063	0.47		2.53 (0.34-18.7)	0.363
